# Supplementary material for: Microbial signatures and enterotype clusters in fattening pigs: implications for nitrogen utilization efficiency
Source: Front Microbiol. 2024 Apr 10;15:1354537. doi: 10.3389/fmicb.2024.1354537 (PMC11040106; doi:10.3389/fmicb.2024.1354537)
Supplement: Supplementary file 1 [file Data_Sheet_1.xlsx]

## Sheet: Table S1
Table S1. Ingredient composition of the diets used in the two experimental phases.1
Ingredient (g/kg)	Starter phase	Grower phase
Wheat	430	430
Barley	300	402
Soybean meal	240	140
Soybean oil	3	5
Mineral-vitamin premix	27	23
1Details of ingredient and analytical composition of the diets are contained in the companion paper (Berghaus et al. 2023)

## Sheet: Table S2
Table S2. PERMANOVAs for factor SP, sex and sire.
	Df	SumOfSqs	R2	F	Pr(>F)
SP	1	3.9	0.03	27.27	< 0.001
Residual	890	127.4	0.97
Total	891	131.3	1
Sex	1	1.2	0.01	8.21	< 0.001
Residual	890	130.1	0.99
Total	891	131.3	1
Sire	19	14.78	0.11	5.82	< 0.001
Residual	872	116.52	0.89
Total	891	131.3	1

## Sheet: Table S3
Table S3. PERMANOVAs for NUEHigh vs. NUELow group in each SP.
	Df	SumOfSqs	R2	F	Pr(>F)
NUE SP 1	1	0.43	0.01	3.13	< 0.001
Residual	221	30.24	0.99
Total	222	30.67	1
NUE SP 2	1	0.23	0.01	1.56	0.06
Residual	217	31.74	0.99
Total	218	31.96	1

## Sheet: Table S4
Table S4. Number of offspring in the whole experiment, NUEHigh and NUELow groups in SP 11 divided by sire.
Sire	Whole experiment	NUEHigh	NUELow
Sire 1	21	6	4
Sire 2	14	3	0
Sire 3	29	5	8
Sire 4	19	0	10
Sire 5	16	7	1
Sire 6	18	1	10
Sire 7	24	2	7
Sire 8	12	5	4
Sire 9	26	7	7
Sire 10	24	2	11
Sire 11	19	1	11
Sire 12	28	5	3
Sire 13	18	5	3
Sire 14	28	11	3
Sire 15	18	12	0
Sire 16	26	7	2
Sire 17	25	9	5
Sire 18	31	8	10
Sire 19	20	0	10
Sire 20	30	17	2
1No differences were observed between NUEHigh and NUELow in SP 2

## Sheet: Table S5
Table S5. Genera with average relative abundance higher 1% and significant differences (P < 0.05) between cluster LACTO and cluster CSST (Benjamini-Hochberg adjusted P-values).
Genus	P-values
Agathobacter	< 0.0001
Alloprevotella	< 0.0001
Bifidobacterium	< 0.0001
Blautia	0.0033
Catenibacterium	< 0.0001
Clostridium sensu stricto	< 0.0001
Dialister	0.0013
Faecalibacterium	< 0.0001
Holdemanella	< 0.0001
Lactobacillus	< 0.0001
Limosilactobacillus	< 0.0001
Megasphaera	0.0001
Prevotella 9	< 0.0001
Roseburia	< 0.0001
Ruminococcus	< 0.0001
Streptococcus	< 0.0001
Uncl. Clostridia	< 0.0001
Uncl. Lachnospiraceae	< 0.0001
Uncl. Muribaculaceae	< 0.0001
Uncl. Peptostreptococcaceae	< 0.0001
Uncl. Prevotellaceae	< 0.0001
Uncl. Prevotellaceae (NK3B31 group)	< 0.0001
Uncl. Rikenellaceae (RC9 gut group)	< 0.0001
Uncl. Ruminococcaceae	< 0.0001
Uncl. Selenomonadaceae	0.044

## Sheet: Table S6
Table S6. Pairwise PERMANOVA with the subgroups of the enterotype-like clusters (Benjamini-Hochberg adjusted P-values).
Pairs	DF	SumsofSqs	F.Model	R2	P-value
Cluster LACTO (stable) vs. Cluster LACTO (unstable)	1	2.77	20.93	0.04	0.001
Cluster LACTO (stable) vs. Cluster CSST (stable)	1	9.64	72.75	0.12	0.001
Cluster LACTO (stable) vs. Cluster CSST (unstable)	1	0.71	5.78	0.02	0.001
Cluster LACTO (unstable) vs. Cluster CSST (stable)	1	2.65	18.36	0.03	0.001
Cluster LACTO (unstable) vs. Cluster CSST (unstable)	1	0.45	3.19	0.01	0.001
Cluster CSST (stable) vs. Cluster CSST (unstable)	1	1.34	9.4	0.03	0.001

## Sheet: Table S7
Table S7. Genera with average relative abundance higher 1% and significant differences (P < 0.05) between the subgroups of the enterotype-like clusters (Benjamini-Hochberg adjusted P-values).
Genus	Comparison	P-value
Agathobacter	Cluster LACTO (stable) vs. Cluster LACTO (unstable)	0.0146
Agathobacter	Cluster CSST (stable) vs. Cluster LACTO (unstable)	0.0002
Agathobacter	Cluster CSST (stable) vs. Cluster LACTO (stable)	< 0.0001
Agathobacter	Cluster CSST (stable) vs. Cluster CSST (unstable)	0.0198
Alloprevotella	Cluster LACTO (stable) vs. Cluster LACTO (unstable)	0.0005
Alloprevotella	Cluster CSST (unstable) vs. Cluster LACTO (stable)	0.0053
Alloprevotella	Cluster CSST (stable) vs. Cluster LACTO (unstable)	0.0004
Alloprevotella	Cluster CSST (stable) vs. Cluster LACTO (stable)	< 0.0001
Bifidobacterium	Cluster CSST (stable) vs. Cluster LACTO (unstable)	< 0.0001
Bifidobacterium	Cluster CSST (stable) vs. Cluster LACTO (stable)	< 0.0001
Bifidobacterium	Cluster CSST (stable) vs. Cluster CSST (unstable)	0.0002
Clostridium sensu stricto	Cluster LACTO (stable) vs. Cluster LACTO (unstable)	< 0.0001
Clostridium sensu stricto	Cluster CSST (unstable) vs. Cluster LACTO (stable)	0.0012
Clostridium sensu stricto	Cluster CSST (stable) vs. Cluster LACTO (unstable)	< 0.0001
Clostridium sensu stricto	Cluster CSST (stable) vs. Cluster LACTO (stable)	< 0.0001
Clostridium sensu stricto	Cluster CSST (stable) vs. Cluster CSST (unstable)	< 0.0001
Dialister	Cluster CSST (unstable) vs. Cluster LACTO (stable)	0.0124
Dialister	Cluster CSST (stable) vs. Cluster LACTO (stable)	0.0043
Holdemanella	Cluster CSST (stable) vs. Cluster LACTO (unstable)	0.0038
Holdemanella	Cluster CSST (stable) vs. Cluster LACTO (stable)	0.0336
Holdemanella	Cluster CSST (stable) vs. Cluster CSST (unstable)	0.0336
Lactobacillus	Cluster LACTO (stable) vs. Cluster LACTO (unstable)	< 0.0001
Lactobacillus	Cluster CSST (unstable) vs. Cluster LACTO (unstable)	0.0093
Lactobacillus	Cluster CSST (unstable) vs. Cluster LACTO (stable)	0.0059
Lactobacillus	Cluster CSST (stable) vs. Cluster LACTO (unstable)	< 0.0001
Lactobacillus	Cluster CSST (stable) vs. Cluster LACTO (stable)	< 0.0001
Lactobacillus	Cluster CSST (stable) vs. Cluster CSST (unstable)	< 0.0001
Limosilactobacillus	Cluster LACTO (stable) vs. Cluster LACTO (unstable)	< 0.0001
Limosilactobacillus	Cluster CSST (unstable) vs. Cluster LACTO (unstable)	< 0.0001
Limosilactobacillus	Cluster CSST (stable) vs. Cluster LACTO (unstable)	< 0.0001
Limosilactobacillus	Cluster CSST (stable) vs. Cluster LACTO (stable)	< 0.0001
Limosilactobacillus	Cluster CSST (stable) vs. Cluster CSST (unstable)	< 0.0001
Megasphaera	Cluster LACTO (stable) vs. Cluster LACTO (unstable)	< 0.0001
Megasphaera	Cluster CSST (unstable) vs. Cluster LACTO (stable)	0.0245
Megasphaera	Cluster CSST (stable) vs. Cluster LACTO (stable)	0.009
Prevotella	Cluster CSST (stable) vs. Cluster LACTO (stable)	0.0077
Prevotella 9	Cluster CSST (unstable) vs. Cluster LACTO (unstable)	0.0045
Prevotella 9	Cluster CSST (unstable) vs. Cluster LACTO (stable)	0.0001
Prevotella 9	Cluster CSST (stable) vs. Cluster LACTO (unstable)	< 0.0001
Prevotella 9	Cluster CSST (stable) vs. Cluster LACTO (stable)	< 0.0001
Roseburia	Cluster LACTO (stable) vs. Cluster LACTO (unstable)	0.0072
Roseburia	Cluster CSST (unstable) vs. Cluster LACTO (stable)	0.0239
Roseburia	Cluster CSST (stable) vs. Cluster LACTO (stable)	< 0.0001
Ruminococcus	Cluster LACTO (stable) vs. Cluster LACTO (unstable)	0.0002
Ruminococcus	Cluster CSST (unstable) vs. Cluster LACTO (stable)	0.0138
Ruminococcus	Cluster CSST (stable) vs. Cluster LACTO (unstable)	0.0002
Ruminococcus	Cluster CSST (stable) vs. Cluster LACTO (stable)	< 0.0001
Ruminococcus	Cluster CSST (stable) vs. Cluster CSST (unstable)	0.0365
Solobacterium	Cluster CSST (stable) vs. Cluster LACTO (stable)	0.01
Solobacterium	Cluster CSST (stable) vs. Cluster CSST (unstable)	0.01
Streptococcus	Cluster LACTO (stable) vs. Cluster LACTO (unstable)	< 0.0001
Streptococcus	Cluster CSST (unstable) vs. Cluster LACTO (stable)	< 0.0001
Streptococcus	Cluster CSST (stable) vs. Cluster LACTO (unstable)	< 0.0001
Streptococcus	Cluster CSST (stable) vs. Cluster LACTO (stable)	< 0.0001
Streptococcus	Cluster CSST (stable) vs. Cluster CSST (unstable)	0.0005
Uncl. Clostridia	Cluster LACTO (stable) vs. Cluster LACTO (unstable)	< 0.0001
Uncl. Clostridia	Cluster CSST (unstable) vs. Cluster LACTO (stable)	0.001
Uncl. Clostridia	Cluster CSST (stable) vs. Cluster LACTO (unstable)	< 0.0001
Uncl. Clostridia	Cluster CSST (stable) vs. Cluster LACTO (stable)	< 0.0001
Uncl. Clostridia	Cluster CSST (stable) vs. Cluster CSST (unstable)	0.0046
Uncl. Lachnospiraceae	Cluster LACTO (stable) vs. Cluster LACTO (unstable)	0.0349
Uncl. Lachnospiraceae	Cluster CSST (stable) vs. Cluster LACTO (unstable)	0.0349
Uncl. Lachnospiraceae	Cluster CSST (stable) vs. Cluster LACTO (stable)	< 0.0001
Uncl. Lachnospiraceae	Cluster CSST (stable) vs. Cluster CSST (unstable)	0.0244
Uncl. Muribaculaceae	Cluster LACTO (stable) vs. Cluster LACTO (unstable)	0.0002
Uncl. Muribaculaceae	Cluster CSST (unstable) vs. Cluster LACTO (stable)	0.0002
Uncl. Muribaculaceae	Cluster CSST (stable) vs. Cluster LACTO (unstable)	< 0.0001
Uncl. Muribaculaceae	Cluster CSST (stable) vs. Cluster LACTO (stable)	< 0.0001
Uncl. Peptostreptococcaceae	Cluster LACTO (stable) vs. Cluster LACTO (unstable)	< 0.0001
Uncl. Peptostreptococcaceae	Cluster CSST (unstable) vs. Cluster LACTO (stable)	0.0003
Uncl. Peptostreptococcaceae	Cluster CSST (stable) vs. Cluster LACTO (unstable)	< 0.0001
Uncl. Peptostreptococcaceae	Cluster CSST (stable) vs. Cluster LACTO (stable)	< 0.0001
Uncl. Peptostreptococcaceae	Cluster CSST (stable) vs. Cluster CSST (unstable)	0.0002
Uncl. Prevotellaceae	Cluster CSST (stable) vs. Cluster LACTO (stable)	0.0406
Uncl. Prevotellaceae (NK3B31 group)	Cluster LACTO (stable) vs. Cluster LACTO (unstable)	0.0058
Uncl. Prevotellaceae (NK3B31 group)	Cluster CSST (stable) vs. Cluster LACTO (unstable)	0.0046
Uncl. Prevotellaceae (NK3B31 group)	Cluster CSST (stable) vs. Cluster LACTO (stable)	< 0.0001
Uncl. Rikenellaceae (RC9 gut group)	Cluster LACTO (stable) vs. Cluster LACTO (unstable)	0.0004
Uncl. Rikenellaceae (RC9 gut group)	Cluster CSST (unstable) vs. Cluster LACTO (stable)	0.0044
Uncl. Rikenellaceae (RC9 gut group)	Cluster CSST (stable) vs. Cluster LACTO (unstable)	< 0.0001
Uncl. Rikenellaceae (RC9 gut group)	Cluster CSST (stable) vs. Cluster LACTO (stable)	< 0.0001
Uncl. Ruminococcaceae	Cluster LACTO (stable) vs. Cluster LACTO (unstable)	0.0008
Uncl. Ruminococcaceae	Cluster CSST (unstable) vs. Cluster LACTO (unstable)	0.0081
Uncl. Ruminococcaceae	Cluster CSST (unstable) vs. Cluster LACTO (stable)	< 0.0001
Uncl. Ruminococcaceae	Cluster CSST (stable) vs. Cluster LACTO (unstable)	0.0001
Uncl. Ruminococcaceae	Cluster CSST (stable) vs. Cluster LACTO (stable)	< 0.0001
Uncl. Ruminococcaceae	Cluster CSST (stable) vs. Cluster LACTO (stable)	0.0069
Uncl. Ruminococcaceae	Cluster CSST (stable) vs. Cluster CSST (unstable)	0.0069

## Sheet: Tabelle S8
Table S8. Output SIMPER to identify the top 15 ASVs.
	Cluster LACTO	Cluster CSST
	Av. relative abundance		Contribution (%)
ASV752	20.08	10.82	9.91
ASV5126	10.85	17.87	8.48
ASV4775	0.95	2.79	1.89
ASV1426	2.08	0.95	1.58
ASV3941	0.66	1.81	1.2
ASV3683	1.65	1.44	0.99
ASV1882	0.4	0.81	0.81
ASV5917	0.27	0.99	0.75
ASV5627	1.01	0.52	0.73
ASV2221	0.85	1.21	0.71
ASV1469	0.79	0.64	0.7
ASV3221	1.13	1.03	0.59
ASV3133	0.88	0.53	0.58
ASV2503	0.21	0.63	0.57
ASV317	1.01	0.85	0.54
Sum			30.03

## Sheet: Table S9
Table S9. Significant differences (P < 0.05) of the top 15 ASVs between the subgroups of the enterotype-like clusters (Benjamini-Hochberg adjusted P-values).
ASV	Comparison	P-value
ASV752	Cluster LACTO (stable) vs. Cluster LACTO (unstable)	< 0.0001
ASV752	Cluster CSST (unstable) vs. Cluster LACTO (unstable)	0.012
ASV752	Cluster CSST (unstable) vs. Cluster LACTO (stable)	0.012
ASV752	Cluster CSST (stable) vs. Cluster LACTO (unstable)	< 0.0001
ASV752	Cluster CSST (stable) vs. Cluster LACTO (stable)	< 0.0001
ASV752	Cluster CSST (stable) vs. Cluster CSST (unstable)	< 0.0001
ASV5126	Cluster LACTO (stable) vs. Cluster LACTO (unstable)	< 0.0001
ASV5126	Cluster CSST (unstable) vs. Cluster LACTO (stable)	0.0002
ASV5126	Cluster CSST (stable) vs. Cluster LACTO (unstable)	< 0.0001
ASV5126	Cluster CSST (stable) vs. Cluster LACTO (stable)	< 0.0001
ASV5126	Cluster CSST (stable) vs. Cluster CSST (unstable)	0.0001
ASV4775	Cluster LACTO (stable) vs. Cluster LACTO (unstable)	< 0.0001
ASV4775	Cluster CSST (unstable) vs. Cluster LACTO (stable)	0.0001
ASV4775	Cluster CSST (stable) vs. Cluster LACTO (unstable)	< 0.0001
ASV4775	Cluster CSST (stable) vs. Cluster LACTO (stable)	< 0.0001
ASV4775	Cluster CSST (stable) vs. Cluster CSST (unstable)	< 0.0001
ASV1426	Cluster LACTO (stable) vs. Cluster LACTO (unstable)	< 0.0001
ASV1426	Cluster CSST (unstable) vs. Cluster LACTO (unstable)	0.004
ASV1426	Cluster CSST (stable) vs. Cluster LACTO (unstable)	< 0.0001
ASV1426	Cluster CSST (stable) vs. Cluster LACTO (stable)	< 0.0001
ASV1426	Cluster CSST (stable) vs. Cluster CSST (unstable)	< 0.0001
ASV3941	Cluster LACTO (stable) vs. Cluster LACTO (unstable)	< 0.0001
ASV3941	Cluster CSST (unstable) vs. Cluster LACTO (stable)	0.0003
ASV3941	Cluster CSST (stable) vs. Cluster LACTO (unstable)	< 0.0001
ASV3941	Cluster CSST (stable) vs. Cluster LACTO (stable)	< 0.0001
ASV3941	Cluster CSST (stable) vs. Cluster CSST (unstable)	0.0001
ASV3683	Cluster LACTO (stable) vs. Cluster LACTO (unstable)	0.0257
ASV3683	Cluster CSST (unstable) vs. Cluster LACTO (stable)	0.0257
ASV3683	Cluster CSST (stable) vs. Cluster LACTO (stable)	0.0043
ASV1882	Cluster CSST (unstable) vs. Cluster LACTO (unstable)	0.0001
ASV1882	Cluster CSST (unstable) vs. Cluster LACTO (stable)	< 0.0001
ASV1882	Cluster CSST (stable) vs. Cluster LACTO (unstable)	0.0007
ASV1882	Cluster CSST (stable) vs. Cluster LACTO (stable)	0.0002
ASV5917	Cluster LACTO (stable) vs. Cluster LACTO (unstable)	< 0.0001
ASV5917	Cluster CSST (unstable) vs. Cluster LACTO (stable)	0.0001
ASV5917	Cluster CSST (stable) vs. Cluster LACTO (unstable)	< 0.0001
ASV5917	Cluster CSST (stable) vs. Cluster LACTO (stable)	< 0.0001
ASV5917	Cluster CSST (stable) vs. Cluster CSST (unstable)	< 0.0001
ASV5627	Cluster LACTO (stable) vs. Cluster LACTO (unstable)	< 0.0001
ASV5627	Cluster CSST (stable) vs. Cluster LACTO (unstable)	< 0.0001
ASV5627	Cluster CSST (stable) vs. Cluster LACTO (stable)	< 0.0001
ASV5627	Cluster CSST (stable) vs. Cluster CSST (unstable)	< 0.0001
ASV2221	Cluster LACTO (stable) vs. Cluster LACTO (unstable)	0.0001
ASV2221	Cluster CSST (unstable) vs. Cluster LACTO (unstable)	0.0197
ASV2221	Cluster CSST (unstable) vs. Cluster LACTO (stable)	0.0001
ASV2221	Cluster CSST (stable) vs. Cluster LACTO (unstable)	0.002
ASV2221	Cluster CSST (stable) vs. Cluster LACTO (stable)	< 0.0001
ASV1469	Cluster CSST (stable) vs. Cluster LACTO (stable)	0.0118
ASV3221	Cluster LACTO (stable) vs. Cluster LACTO (unstable)	0.0002
ASV3133	Cluster CSST (unstable) vs. Cluster LACTO (unstable)	< 0.0001
ASV3133	Cluster CSST (unstable) vs. Cluster LACTO (stable)	< 0.0001
ASV3133	Cluster CSST (stable) vs. Cluster LACTO (unstable)	< 0.0001
ASV3133	Cluster CSST (stable) vs. Cluster LACTO (stable)	< 0.0001
ASV2503	Cluster LACTO (stable) vs. Cluster LACTO (unstable)	< 0.0001
ASV2503	Cluster CSST (unstable) vs. Cluster LACTO (stable)	0.0272
ASV2503	Cluster CSST (stable) vs. Cluster LACTO (unstable)	0.0275
ASV2503	Cluster CSST (stable) vs. Cluster LACTO (stable)	< 0.0001
ASV2503	Cluster CSST (stable) vs. Cluster CSST (unstable)	0.0363
ASV317	Cluster CSST (stable) vs. Cluster LACTO (unstable)	0.0042
ASV317	Cluster CSST (stable) vs. Cluster LACTO (stable)	0.0365
ASV317	Cluster CSST (stable) vs. Cluster CSST (unstable)	0.0365

## Sheet: Table S10
Table S10. Pairwise PERMANOVA with the subgroups of the enterotype-like clusters (Benjamini-Hochberg adjusted P-values).
Pairs	DF	SumsofSqs	F.Model	R2	P-value
Cluster LACTO (stable) vs. Cluster LACTO (unstable)	1	0.177	41.111	0.068	0.001
Cluster LACTO (stable) vs. Cluster CSST (stable)	1	0.501	104.127	0.158	0.001
Cluster LACTO (stable) vs. Cluster CSST (unstable)	1	0.006	1.656	0.005	0.18
Cluster LACTO (unstable) vs. Cluster CSST (stable)	1	0.105	18.167	0.032	0.001
Cluster LACTO (unstable) vs. Cluster CSST (unstable)	1	0.051	9.741	0.029	0.001
Cluster CSST (stable) vs. Cluster CSST (unstable)	1	0.132	21.483	0.062	0.001

[truncated: 4 more sheets: Table S11, Table S12, Table S13, Table S14]
